# Supplementary material for: Guanfacine inhibits interictal epileptiform events and sodium currents in prefrontal cortex pyramidal neurons
Source: Pharmacol Rep. 2023 Feb 17;75(2):331–41. doi: 10.1007/s43440-023-00458-4 (PMC10060326; doi:10.1007/s43440-023-00458-4)
Supplement: Supplementary file 1 — Supplementary file1 (XLSX 14 KB) [file 43440_2023_458_MOESM1_ESM.xlsx]

## Sheet: Arkusz1
The influence of guanfacine 100 µM on the membrane potential.
	control	guanfacine
	-50.87	-50.1
	-64.9	-64.2
	-59.3	-61.8
	-61.2	-64.4
	-57.8	-57.9
mean	-58.814	-59.68
sd	5.17455	5.96129
se	2.31413	2.66597
	2 animals
The influence of guanfacine 100 µM on interictal epileptiform events.							The influence of guanfacine 10 µM on interictal epileptiform events.
(normalized data)							(normalized data)
	control	guanfacine	wash-out
								control	guanfacine
	1	0.0712251	0.356125					1	0.75
	1	0	0.333333					1	0.69697
	1	0	0.198413					0.996377	0.815217
	1	0.248756	0.497512					1	0.5
	1	0.166667	0.333333					1.01449	0.688406
	1	0	0.250627
							m	1.00217	0.690119
mean	1	0.081108	0.328224				sd	0.00706289	0.117718
sd	0	0.105128	0.102334				se	0.00315862	0.0526452
se	0	0.0429183	0.0417778
								3 animals
	3 animals
The influence of guanfacine 100 µM on interictal epileptiform events								The influence of guanfacine 100 µM on action potentials
in the presence of idazoxan 20 µM				(normalized data)
	control	guanfacine	wash-out					control	guanfacine	wash-out
								36	5	35
	1	0.111111	0.444444					25	9	23
	0.997151	0	0.2849					27	19	25
	1	0	0.166667					31	19	29
	0.995025	0.124378	0.746269
							mean	29.75	13	28
mean	0.998044	0.0588723	0.41057				sd	4.85627	7.11805	5.2915
sd	0.00241967	0.0681953	0.25108				se	2.42813	3.55903	2.64575
se	0.00120984	0.0340977	0.12554
	2 animals							2 animals
The influence of guanfacine 100 µM on persistent sodium currents									The influence of guanfacine 10 µM on persistent sodium currents
(normalized data)									(normalized data)
	control	guanfacine	wash-out						control	guanfacine	wash-out
	1	0.136364	0.67						1	0.714286
	1	0.05	0.6						1	0.633028	0.853211
	1	0.242424	0.818182						1	0.608696	0.782609
	1	0.25974	0.792208						1	0.210526	0.326316
	1	0.22449	0.612245
	1	0.277778	0.833333
	1	0.0212121	0.284848
								mean	1	0.541634	0.654045
								sd	0	0.225308	0.286009
mean	1	0.173144	0.658688					se	0	0.112654	0.143004
sd	0	0.10447	0.209334
se	0	0.0394859	0.0791207
	3 animals							2 animals
The influence of guanfacine 100 µM on fast sodium currents								The influence of guanfacine 10 µM on fast sodium currents							The influence of guanfacine 100 µM on tau constant of time dependent inactivation
(normalized data)								(normalized data)							of fast sodium currents.
		control	guanfacine	wash-out				control	guanfacine	wash-out					control	guanfacine
		1	0.235294	0.529412				1	0.518182	0.636364
		1	0.166667	0.52381				1	0.545455	0.636364					1.56	2.36
		1	0.570681	0.842932				1	0.740385	0.764423					1.27	1.31
		1	0.520958	0.922156				1	0.506667	0.693333					1.82	1.57
		1	0.418519	0.825926											1.74	1.7
							m	1	0.577672	0.682621
							sd	0	0.109688	0.0607888				m	1.5975	1.735
							se	0	0.0548439	0.0303944				sd	0.243909	0.447102
	m	1	0.382424	0.728847										se	0.121955	0.223551
	sd	0	0.176163	0.188164
	se	0	0.0787825	0.0841495
								2 animals
		2 animals
Guanfacine 100 µM does not influence tonic NMDA currents
		NMDA	NMDA+
			guanfacine
		145	154
		150	188
		109	125
		70	93
	m	118.5	140
	sd	37.1349	40.5545
	se	18.5674	20.2772
		two animals
